# Supplementary material for: Systemic Infection by Non-albicans Candida Species Affects the Development of a Murine Model of Multiple Sclerosis
Source: J Fungi (Basel). 2022 Apr 10;8(4):386. doi: 10.3390/jof8040386 (PMC9032036; doi:10.3390/jof8040386)
Supplement: Supplementary file 1 [file jof-08-00386-s001.zip]

Archive with 1 entries (1 files):
- jof-1643068-supplementary.pdf
